# Supplementary material for: Defect-Rich Monolayer MoS2 as a Universally Enhanced Substrate for Surface-Enhanced Raman Scattering
Source: Nanomaterials (Basel). 2022 Mar 8;12(6):896. doi: 10.3390/nano12060896 (PMC8953205; doi:10.3390/nano12060896)
Supplement: Supplementary file 1 [file nanomaterials-12-00896-s001.zip]

Archive with 1 entries (1 files):
- nanomaterials-1615311-supplementary.pdf
